# Supplementary material for: The Ras-Erk-ETS-Signaling Pathway Is a Drug Target for Longevity
Source: Cell. 2015 Jul 2;162(1):72–83. doi: 10.1016/j.cell.2015.06.023 (PMC4518474; doi:10.1016/j.cell.2015.06.023)
Supplement: Table S1. Ras Inhibition Is Required Downstream of IIS to Extend Lifespan, Related to Figure 1 — Statistical analysis of survival data presented in Figure 1. [file mmc2.xlsx]

## Sheet: Sheet1
Table S1 - Ras inhibition is required downstream of IIS to extend lifespan, related to Figure 1
A. chico genomic rescue survival data (related to Figure 1E)
Genotype/Treatment	Median Lifespan	n Dead	n Censored	% Increase	p-value (log rank)	Control
	(days)				vs control
WT	68	147	3			*
chico/+	76	110	20	12	0.0006
chico rescue	68	143	3	0	0.58
Grb2/Drk mutant	78	138	9	15	8.36e-10
PI3K mutant	78	140	2	15	1.32e-09
Cox Proportional Hazard (CPH) analysis
Details	Coefficient	Coefficient	exp(coeff)	SE (coeff)	z	p
		(estimate)
dead = 678	WT and chico rescue vs others	-0.262418	0.769189	0.031659	-8.289	<2E-16
censored = 37	WT vs chico rescue	0.103424	1.10896	0.059443	1.74	0.0819
effect of genotype analysed	chico/+ vs Grb2-mutant and PI3K-mutant	-0.0899	0.914022	0.037866	-2.374	0.0176
using a proiri contrasts	Grb2-mutant vs PI3K-mutant rescue	0.001677	1.00168	0.059987	0.028	0.9777
B. daGS>ras[CA] ± chico survival data (related to Figure 1F)
Genotype/Treatment	Median Lifespan	n Dead	n Censored	% Increase	p-value (log rank)	Control
	(days)				vs control
RU486-
daGS>ras[CA]	68	135	4			*
daGS/chico>ras[CA]	80	146	3	18	3.07e-18
RU486+
daGS>ras[CA]	22	145	1			*
daGS/chico>ras[CA]	20	147	3	0	0.18
Cox Proportional Hazard (CPH) analysis
Details	Coefficient	Coefficient	exp(coeff)	SE (coeff)	z	p
		(estimate)
dead = 577	WT vs chico/+	-0.998	0.369	0.125	-8.01	1.1e-15
censored = 11	RU486	4.868	130.027	0.431	11.3	<2E-16
	WT vs chico/+ : RU486	1.123	3.073	0.172	6.52	7.1e-11
