# Supplementary material for: The Ras-Erk-ETS-Signaling Pathway Is a Drug Target for Longevity
Source: Cell. 2015 Jul 2;162(1):72–83. doi: 10.1016/j.cell.2015.06.023 (PMC4518474; doi:10.1016/j.cell.2015.06.023)
Supplement: Table S2. Direct Inhibition of Ras-Erk Signaling Extends Lifespan, Related to Figure 2 — Statistical analysis of survival data presented in Figure 2. [file mmc3.xlsx]

## Sheet: Sheet1
Table S2 - Direct inhibition of Ras-Erk signaling extends lifespan, related to Figure 2
A. Survival data for actGS>ras[DN] (related to Figure 2A)
Genotype/Treatment	Median Lifespan	n Dead	n Censored	% Increase	p-value (log rank)	Control
	(days)				vs control
RU486-	73	141	3			*
RU486+	79	133	13	8	1.26e-07
B. Survival data for daGS>ras85D[RNAi] (related to Figure 2B)
Genotype/Treatment	Median Lifespan	n Dead	n Censored	% Increase	p-value (log rank)	Control
	(days)				vs control
RU486-	86	109	2			*
RU486+	89	106	5	4	0.002
C. Survival data for daGS>rl[RNAi] (related to Figure 2C)
Genotype/Treatment	Median Lifespan	n Dead	n Censored	% Increase	p-value (log rank)	Control
	(days)				vs control
RU486-	86	120	5			*
RU486+	91	113	8	6	1.46e-07
D. Survival data for S1106>ras[DN] (related to Figure 2D)
Genotype/Treatment	Median Lifespan	n Dead	n Censored	% Increase	p-value (log rank)	Control
	(days)				vs control
RU486-	56	141	3			*
RU486+	60	140	4	7	0.003
E. Survival data for S1106>ras85D[RNAi] (related to Figure 2E)
Genotype/Treatment	Median Lifespan	n Dead	n Censored	% Increase	p-value (log rank)	Control
	(days)				vs control
RU486-	77	139	3			*
RU486+	78	143	6	1	0.0004
F. Survival data for S1106>rl[RNAi] (related to Figure 2F)
Genotype/Treatment	Median Lifespan	n Dead	n Censored	% Increase	p-value (log rank)	Control
	(days)				vs control
RU486-	79	120	18			*
RU486+	91	135	2	5	1e-05
