# Supplementary material for: The Ras-Erk-ETS-Signaling Pathway Is a Drug Target for Longevity
Source: Cell. 2015 Jul 2;162(1):72–83. doi: 10.1016/j.cell.2015.06.023 (PMC4518474; doi:10.1016/j.cell.2015.06.023)
Supplement: Table S3. aop Functions Downstream of Ras in the Adult Fly to Control Lifespan — Statistical analysis of survival data presented in Figure 3. [file mmc4.xlsx]

## Sheet: Sheet1
Table S3 - Aop functions downstream of Ras in the adult fly to control lifespan, related to Figure 3
A. Survival data for S1106>ras[DN] ± aop[RNAi] (related to Figure 3C)
Genotype/Treatment	Median Lifespan	n Dead	n Censored	% Increase	p-value (log rank)	Control
	(days)				vs control
S1106>ras[DN]
RU486-	72	143	3			*
RU486+	80	137	0	11	2e-06
S1106>ras[DN] aop[RNAi]
RU486-	74	136	1			*
RU486+	74	144	1	0	0.95
Cox Proportional Hazard (CPH) analysis
Details	Coefficient	Coefficient	exp(coeff)	SE (coeff)	z	p
		(estimate)
dead = 560	genotype (aop[RNAi])	-0.0952	0.909	0.12	-0.792	0.43
censored = 9	RU486	-0.5191	0.595	0.121	-4.297	1.7e-05
	genotype : RU486	0.5025	1.653	0.17	2.95	0.0032
B. Survival data for S1106>aop[ACT]± ras[DN] (related to Figure 3D)
Genotype/Treatment	Median Lifespan	n Dead	n Censored	% Increase	p-value (log rank)	Control
	(days)				vs control
S1106>aop[ACT]
RU486-	74	123	0			*
RU486+	77	140	5	4	2e-05
S1106>aop[ACT] ras[DN]
RU486-	72	127	1			*
RU486+	77	142	2	7	4e-06
Cox Proportional Hazard (CPH) analysis
Details	Coefficient	Coefficient	exp(coeff)	SE (coeff)	z	p
		(estimate)
dead = 532	genotype (ras[DN])	0.00339	1.003	0.127	0.0268	0.98
censored = 8	RU486	-0.46515	0.628	0.125	-3.7339	0.00019
	genotype (ras[DN]) : RU486	-0.16419	0.849	0.175	-0.9399	0.35
