# Supplementary material for: The Ras-Erk-ETS-Signaling Pathway Is a Drug Target for Longevity
Source: Cell. 2015 Jul 2;162(1):72–83. doi: 10.1016/j.cell.2015.06.023 (PMC4518474; doi:10.1016/j.cell.2015.06.023)
Supplement: Table S4. aop Is Required Downstream of chico to Extend Lifespan — Statistical analysis of survival data presented in Figure 4. [file mmc5.xlsx]

## Sheet: Sheet1
Table S4 - Aop is required downstream of chico to extend lifespan, related to Figure 4
A. Survival data for daGS>aop[RNAi] ± chico (related to Figure 4A)
Genotype/Treatment	Median Lifespan	n Dead	n Censored	% Increase	p-value (log rank)	Control
	(days)				vs control
RU486-
daGS>aop[RNAi]	74	139	4			*
daGS-chico>aop[RNAi]	78	131	4	5	1.2e-05
RU486+
daGS>aop[RNAi]	63	142	6			*
daGS-chico>aop[RNAi]	63	143	7		0.95
Cox Proportional Hazard (CPH) analysis
Details	Coefficient	Coefficient	exp(coeff)	SE (coeff)	z	p
		(estimate)
dead = 555	wild-type vs chico/+	-0.536	0.585	0.128	-4.19	2.7e-05
censored = 21	RU486	0.954	2.597	0.122	7.8	6.2e-15
	wild-type vs chico/+ : RU486	0.516	1.676	0.175	2.95	0.0032
B. Survival data for daGS>pnt[P1] ± chico (related to Figure 4B)
Genotype/Treatment	Median Lifespan	n Dead	n Censored	% Increase	p-value (log rank)	Control
	(days)				vs control
RU486-
daGS>pnt[P1]	77	101	1			*
daGS-chico>pnt[P1]	86	102	1	12	2.34e-09
RU486+
daGS>pnt[P1]	19	99	0			*
daGS-chico>pnt[P1]	19	106	0		0.64
Cox Proportional Hazard (CPH) analysis
Details	Coefficient	Coefficient	exp(coeff)	SE (coeff)	z	p
		(estimate)
dead = 408	wild-type vs chico/+	-0.9161	0.4001	0.1551	-5.906	3.5e-09
censored = 2	RU486	5.9202	372.499	0.7376	8.027	9.99e-16
	wild-type vs chico/+ : RU486	1.0166	2.7638	0.2107	4.826	1.4e-06
C. S1106>aop[ACT] ± chico survival data (related to Figure 4C)
Genotype/Treatment	Median Lifespan	n Dead	n Censored	% Increase	p-value (log rank)	Control
	(days)				vs control
RU486-
S1106>aop[ACT]	71	152	1			*
S1106-chico>aop[ACT]	76	144	5	7	8.84e-07
RU486+
S1106>aop[ACT]	76	136	5	7	3.2e-13
S1106-chico>aop[ACT]	73	136	11		0.29	S1106-chico>
						aop[ACT] RU486-
Cox Proportional Hazard (CPH) analysis
Details	Coefficient	Coefficient	exp(coeff)	SE (coeff)	z	p
		(estimate)
dead = 568	wild-type vs chico/+	-0.529	0.589	0.117	-4.5	6.8e-06
censored = 22	RU486	-0.825	0.438	0.12	-6.86	6.7e-12
	wild-type vs chico/+: RU486	0.945	2.573	0.17	5.55	2.8e-08
D. chico/+ ± foxo survival data (related to Figure 4D)
Genotype/Treatment	Median Lifespan	n Dead	n Censored	% Increase	p-value (log rank)	Control
	(days)				vs control
WT	78	94	2
chico/+	83	82	10	6	3.71e-06	WT
dfoxoΔ	48	96	6
chico/+; dfoxoΔ	48	88	11	0	0.63	dfoxoΔ
Cox Proportional Hazard (CPH) analysis
Details	Coefficient	Coefficient	exp(coeff)	SE (coeff)	z	p
		(estimate)
dead = 360	WT vs chico/+	-0.7332	0.4804	0.1568	-4.676	2.93e-06
censored = 29	WT vs foxoΔ	3.2145	24.8899	0.286	11.241	<2E-16
	WT vs chico/+:WT vs foxoΔ	0.6627	1.94	0.2163	3.064	0.00218
