# Supplementary material for: The Ras-Erk-ETS-Signaling Pathway Is a Drug Target for Longevity
Source: Cell. 2015 Jul 2;162(1):72–83. doi: 10.1016/j.cell.2015.06.023 (PMC4518474; doi:10.1016/j.cell.2015.06.023)
Supplement: Table S5. Trametinib Extends Drosophila Lifespan — Statistical analysis of survival data presented in Figure 5. [file mmc6.xlsx]

## Sheet: Sheet1
Table S5 - Trametinib extends Drosophila lifespan, related to Figure 5
A. Survival data for wDah females treated with different trametinib concentrations (related to Figure 5D)
Trametinib Conc uM	Median Lifespan	n Dead	n Censored	% Increase	p-value (log rank)	Control
	(days)				vs control
0	73	94	3			*
1.56	79	99	1	8	0.000265
15.6	82	93	5	12	1.92e-10
156	73	91	4
Cox Proportional Hazard (CPH) analysis (using 1.56 uM and 15.6 uM)
Details	Coefficient	Coefficient	exp(coeff)	SE (coeff)	z	p
		(estimate)
dead = 286	Tametinib (μM)	-0.04741	0.95369	0.00895	-5.298	1.7e-08
censored = 9
B. Survival data for wDah females exposed to 15.6uM trametinib from 30 days old (related to Figure 5E)
Trametinib Conc mM	Median Lifespan	n Dead	n Censored	% Increase	p-value (log rank)	Control
	(days)				vs control
0	72	145	4			*
1.56	77	121	12	7	7.78e-06
15.6	82	132	17	14	1.44e-15
15.6 (switched)	75	123	11	4	5.02e-05
C. Survival data for daGS>ras[CA] treated with trametinib (related to Figure 5F)
Trametinib Conc mM	Median Lifespan	n Dead	n Censored	% Increase	p-value (log rank)	Control
	(days)				vs control
0	23	102	1			*
15.6	47	103	0	104	1.24e-39
Survival data for daGS>pnt[P1] treated with trametinib (related to Figure 5F)
Trametinib Conc mM	Median Lifespan	n Dead	n Censored	% Increase	p-value (log rank)	Control
	(days)				vs control
0	25	140	1			*
15.6	23	158	1	0	0.59
Cox Proportional Hazard (CPH) analysis
Details	Coefficient	Coefficient	exp(coeff)	SE (coeff)	z	p
		(estimate)
dead = 503	genotype (ras[CA] vs Pnt[P1])	0.40144	1.49397	0.13308	3.016	0.00256
censored = 3	trametinib	0.05441	1.05592	0.11626	0.468	0.63976
	genotype : trametinib	-2.00269	0.13497	0.20251	-9.889	<2E-16
D. Survival data for GS5961>aop[ACT] (related to Figure 5I)
Genotype/Treatment	Median Lifespan	n Dead	n Censored	% Increase	p-value (log rank)	Control
	(days)				vs control
RU486-	71	144	1			*
RU486 +	69	136	9	0	0.45
